# Supplementary material for: Performance, Determinants, and Acceptability of a Clinical Pharmacy Assessment in Hospital Pharmacy Education
Source: Pharmacy (Basel). 2026 Jun 24;14(4):90. doi: 10.3390/pharmacy14040090 (PMC13415117; doi:10.3390/pharmacy14040090)
Supplement: Supplementary file 1 [file pharmacy-14-00090-s001.zip]

Archive with 1 entries (1 files):
- pharmacy-4278095-supplementary.pdf
